# Supplementary material for: Forgotten Actors: Glycoside Hydrolases During Elongation Growth of Maize Primary Root
Source: Front Plant Sci. 2022 Feb 10;12:802424. doi: 10.3389/fpls.2021.802424 (PMC8866823; doi:10.3389/fpls.2021.802424)
Supplement: Supplementary file 2 [file Table_1.XLSX]

## Sheet: Лист1
Supplementary Table 1. The plant gene names used in the phylogenetic trees and corresponding gene locus IDs.
GH - glycoside hydrolase family
Gene name	Locus IDs	Database Name			Database Name	Version	Source
GH1
AtBGLU1	AT1G45191	Phytozome			Phytozome	v13	https://phytozome-next.jgi.doe.gov/
AtBGLU2	AT5G16580	Phytozome			EnsemblPlants	release 47	http://plants.ensembl.org/index.html
AtBGLU3	AT4G22100	Phytozome			Uniprot	release 2020_05	https://www.uniprot.org/
AtBGLU4	AT1G60090	Phytozome			GenBank	release 240	https://www.ncbi.nlm.nih.gov/genbank/
AtBGLU5	AT1G60260	Phytozome
AtBGLU6	AT1G60270	Phytozome
AtBGLU7	AT3G62740	Phytozome
AtBGLU8	AT3G62750	Phytozome
AtBGLU9	AT4G27820	Phytozome
AtBGLU10	AT4G27830	Phytozome
AtBGLU11	AT1G02850	Phytozome
AtBGLU12	AT5G42260	Phytozome
AtBGLU13	AT5G44640	Phytozome
AtBGLU14	AT2G25630	Phytozome
AtBGLU15	AT2G44450	Phytozome
AtBGLU16	AT3G60130	Phytozome
AtBGLU17	AT2G44480	Phytozome
AtBGLU18	AT1G52400	Phytozome
AtBGLU19	AT3G21370	Phytozome
AtBGLU20	AT1G75940	Phytozome
AtBGLU21	AT1G66270	Phytozome
AtBGLU22	AT1G66280	Phytozome
AtBGLU23	AT3G09260	Phytozome
AtBGLU24	AT5G28510	Phytozome
AtBGLU25	AT3G03640	Phytozome
AtBGLU26	AT2G44490	Phytozome
AtBGLU27	AT3G60120	Phytozome
AtBGLU28	AT2G44460	Phytozome
AtBGLU29	AT2G44470	Phytozome
AtBGLU30	AT3G60140	Phytozome
AtBGLU31	AT5G24540	Phytozome
AtBGLU32	AT5G24550	Phytozome
AtBGLU33	AT2G32860	Phytozome
AtBGLU34/TGG4	AT1G47600	Phytozome
AtBGLU35/TGG5	AT1G51470	Phytozome
AtBGLU36/TGG6	AT1G51490	Phytozome
AtBGLU37/TGG2	AT5G25980	Phytozome
AtBGLU38/TGG1	AT5G26000	Phytozome
AtBGLU39/TGG3	AT5G48375	Phytozome
AtBGLU40	AT1G26560	Phytozome
AtBGLU41	AT5G54570	Phytozome
AtBGLU42	AT5G36890	Phytozome
AtBGLU43	AT3G18070	Phytozome
AtBGLU44	AT3G18080	Phytozome
AtBGLU45	AT1G61810	Phytozome
AtBGLU46	AT1G61820	Phytozome
AtBGLU47	AT4G21760	Phytozome
AtSFR2	AT3G06510	Phytozome
ZmBGLU1	Zm00001d023994	Phytozome
ZmBGLU2	Zm00001d024037	Phytozome
ZmBGLU3	Zm00001d041173	Phytozome
ZmBGLU4	Zm00001d024000	Phytozome
ZmBGLU5	Zm00001d041777	Phytozome
ZmBGLU6	Zm00001d041776	Phytozome
ZmBGLU7	Zm00001d041168	Phytozome
ZmBGLU8	Zm00001d024891	Phytozome
ZmBGLU9	Zm00001d003044	Phytozome
ZmBGLU11	Zm00001d037918	Phytozome
ZmBGLU12	Zm00001d043110	Phytozome
ZmBGLU13	Zm00001d046210	Phytozome
ZmBGLU14	Zm00001d021119	Phytozome
ZmBGLU15	Zm00001d008435	Phytozome
ZmBGLU16	Zm00001d022367	Phytozome
ZmBGLU17	Zm00001d033650	Phytozome
ZmBGLU18	Zm00001d033649	Phytozome
ZmBGLU19	Zm00001d014571	Phytozome
ZmBGLU20	Zm00001d014489	Phytozome
ZmBGLU21	Zm00001d028199	Phytozome
ZmBGLU22	Zm00001d025847	Phytozome
ZmBGLU23	Zm00001d025846	Phytozome
ZmBGLU24	Zm00001d003046	Phytozome
ZmBGLU25	Zm00001d003045	Phytozome
ZmBGLU26	Zm00001d048099	Phytozome
GH9
AtCEL1	At1g70710	Phytozome
AtCEL2	At1g02800	Phytozome
AtCEL3	At1g71380	Phytozome
AtCEL5	At1g22880	Phytozome
AtGH9B16	At4g38990	Phytozome
AtKOR1	At5g49720	Phytozome
AtKOR2	At1g65610	Phytozome
AtKOR3	At4g24260	Phytozome
OsGLU1	LOC_Os03g21210	Phytozome
OsGLU5	LOC_Os01g12070	Phytozome
GH3
AtBGLC1	AT5G20950	Phytozome
AtBGLC2	AT5G20940	Phytozome
AtBGLC3	AT5G04885	Phytozome
AtBGLC4	AT3G62710	Phytozome
AtBXL1	AT5G49360	Phytozome
AtBXL2	AT1G02640	Phytozome
AtBXL3	AT5G09730	Phytozome
AtBXL4	AT5G64570	Phytozome
AtBXL5	AT3G19620	Phytozome
AtBXL6	AT5G10560	Phytozome
AtBXL7	AT1G78060	Phytozome
BdBGLC1	Bradi1g08550	Phytozome
HvARA-I	AAK38481	GenBank
HvExoI	HORVU5Hr1G095130	EnsemblPlants
HvExoII	Q42835	Uniprot
HvXYL	AAK38482	GenBank
ZmEXG1	Zm00001d034015	Phytozome
GH28
AtADPG1	AT3G57510	Phytozome
AtADPG2	AT2G41850	Phytozome
AtPGA3	AT1G02790	Phytozome
AtPGX1	AT3G26610	Phytozome
AtPGX2	AT1G78400	Phytozome
AtPGX3	AT1G48100	Phytozome
AtQRT2	AT3G07970	Phytozome
GH16
AtXTH1	AT4G13080	Phytozome
AtXTH2	AT4G13090	Phytozome
AtXTH3	AT3G25050	Phytozome
AtXTH4	AT2G06850	Phytozome
AtXTH5	AT5G13870	Phytozome
AtXTH6	AT5G65730	Phytozome
AtXTH7	AT4G37800	Phytozome
AtXTH8	AT1G11545	Phytozome
AtXTH9	AT4G03210	Phytozome
AtXTH10	AT2G14620	Phytozome
AtXTH11	AT3G48580	Phytozome
AtXTH12	AT5G57530	Phytozome
AtXTH13	AT5G57540	Phytozome
AtXTH14	AT4G25820	Phytozome
AtXTH15	AT4G14130	Phytozome
AtXTH16	AT3G23730	Phytozome
AtXTH17	AT1G65310	Phytozome
AtXTH18	AT4G30280	Phytozome
AtXTH19	AT4G30290	Phytozome
AtXTH20	AT5G48070	Phytozome
AtXTH21	AT2G18800	Phytozome
AtXTH22	AT5G57560	Phytozome
AtXTH23	AT4G25810	Phytozome
AtXTH24	AT4G30270	Phytozome
AtXTH25	AT5G57550	Phytozome
AtXTH26	AT4G28850	Phytozome
AtXTH27	AT2G01850	Phytozome
AtXTH28	AT1G14720	Phytozome
AtXTH29	AT4G18990	Phytozome
AtXTH30	AT1G32170	Phytozome
AtXTH31	AT3G44990	Phytozome
AtXTH32	AT2G36870	Phytozome
AtXTH33	AT1G10550	Phytozome
BdXTH8	Bradi3g18600	Phytozome
EfHTG	CEH24720	GenBank
EfXTH-A	QKX95857	GenBank
EfXTH-H	QKX95858	GenBank
EfXTH-I	QKX95859	GenBank
HvXET4	P93671	Uniprot
HvXET5	P93668	Uniprot
HvXET6	B1P1S7	Uniprot
PrXTH1	AHC69919	GenBank
TmXET6.3	V5ZEF7	Uniprot
ZmXTH1	Zm00001d024386	Phytozome
GH35
AtBGAL1	AT3G13750	Phytozome
AtBGAL2	AT3G52840	Phytozome
AtBGAL3	AT4G36360	Phytozome
AtBGAL4	AT5G56870	Phytozome
AtBGAL5	AT1G45130	Phytozome
AtBGAL6	AT5G63800	Phytozome
AtBGAL7	AT5G20710	Phytozome
AtBGAL8	AT2G28470	Phytozome
AtBGAL9	AT2G32810	Phytozome
AtBGAL10	AT5G63810	Phytozome
AtBGAL11	AT4G35010	Phytozome
AtBGAL12	AT4G26140	Phytozome
AtBGAL13	AT2G16730	Phytozome
AtBGAL14	AT4G38590	Phytozome
AtBGAL15	AT1G31740	Phytozome
AtBGAL16	AT1G77410	Phytozome
AtBGAL17	AT1G72990	Phytozome
LusBGAL	AEG76893	GenBank
RsaBGAL1	BAD20774	GenBank
GH10
AtXYN1	AT1G58370	Phytozome
AtXYN2	AT1G10050	Phytozome
AtXYN3	AT4G08160	Phytozome
AtXYN4	AT2G14690	Phytozome
AtXYN5	AT4G33810	Phytozome
CpaGH10	Q8GTJ2	Uniprot
OsXYN1	LOC_Os03g47010	Phytozome
PtxtXYN10A	AAX33301	GenBank
ZmWI5	Zm00001d013561	Phytozome
Zmxyl1	Zm00001d019586	Phytozome
Zmxyl2	Zm00001d039958	Phytozome
Zmxyl3	Zm00001d039946	Phytozome
Zmxyl4	Zm00001d016558	Phytozome
Zmxyl5	Zm00001d028398	Phytozome
Zmxyl6	Zm00001d025082	Phytozome
Zmxyl7	Zm00001d030468	Phytozome
Zmxyl8	Zm00001d048152	Phytozome
Zmxyl9	Zm00001d028103	Phytozome
Zmxyl10	Zm00001d048151	Phytozome
